# Supplementary material for: The Adjuvants Polyphosphazene (PCEP) and a Combination of Curdlan Plus Leptin Promote a Th17-Type Immune Response to an Intramuscular Vaccine in Mice
Source: Vaccines (Basel). 2021 May 14;9(5):507. doi: 10.3390/vaccines9050507 (PMC8156850; doi:10.3390/vaccines9050507)
Supplement: Supplementary file 1 [file vaccines-09-00507-s001.zip]

Archive with 1 entries (1 files):
- vaccines-1131938-supplementary.pdf
